# Supplementary material for: Genome-Wide Analysis of RAV Transcription Factors and Functional Characterization of Anthocyanin-Biosynthesis-Related RAV Genes in Pear
Source: Int J Mol Sci. 2021 May 25;22(11):5567. doi: 10.3390/ijms22115567 (PMC8197526; doi:10.3390/ijms22115567)
Supplement: Supplementary file 1 [file ijms-22-05567-s001.zip]

Archive with 2 entries (2 files):
- fig S.pdf
- table S.pdf
